# Supplementary material for: Preoperative Decline and Postoperative Recovery of Wearable-Derived Physical Activity over a Four-Year Perioperative Period in Total Knee and Hip Arthroplasty
Source: Sensors (Basel). 2026 May 23;26(11):3319. doi: 10.3390/s26113319 (PMC13259192; doi:10.3390/s26113319)
Supplement: Supplementary file 1 [file sensors-26-03319-s001.zip]

Archive with 1 entries (1 files):
- sensors-4302566-supplementary.pdf
